# Supplementary material for: Structural mechanism for replication origin binding and remodeling by a metazoan origin recognition complex and its co-loader Cdc6
Source: Nat Commun. 2020 Aug 26;11:4263. doi: 10.1038/s41467-020-18067-7 (PMC7450096; doi:10.1038/s41467-020-18067-7)
Supplement: Supplementary file 6 — Source Data [file 41467_2020_18067_MOESM6_ESM.xlsx]

## Sheet: Figure 3g
	Fluorescence anisotropy measurements
	nM ORC	wild type																			Orc1-R692A						Orc1-N691A/R692A/R693A				Orc1-S657A/Q660A			Orc3-K141A				Orc4-R97A			Orc3-K710A/R711A/K712A				Orc5-K341A/K344A/R345A
	2500	0.145923	0.148458	0.146767	0.147075	0.148151	0.133333	0.140106	0.141328	0.144619	0.140946	0.142934	0.135003	0.148074	0.151772	0.145999	0.140946	0.145616	0.147305	0.144159	0.135307	0.139114	0.14301	0.134168	0.131363	0.12917	0.126755	0.119542	0.127132	0.130606	0.1347	0.130077	0.129019	0.138428	0.142704	0.14301	0.138199	0.131666	0.132423	0.131363	0.135687	0.139114	0.1398	0.137818	0.132878	0.136752	0.135687
	1250	0.144236	0.143776	0.142322	0.141328	0.141557	0.135535	0.135003	0.13698	0.140029	0.134927	0.137894	0.140029	0.141786	0.141328	0.139571	0.13698	0.141786	0.142322	0.142322	0.132499	0.132575	0.135231	0.130985	0.122166	0.125173	0.114463	0.102902	0.109705	0.116327	0.132878	0.127433	0.126302	0.136068	0.139037	0.140258	0.130757	0.128263	0.131212	0.128943	0.133182	0.130455	0.132045	0.134092	0.127886	0.133561	0.133182
	625	0.140946	0.139724	0.140487	0.137285	0.135307	0.132272	0.133864	0.133713	0.136296	0.135003	0.135915	0.133106	0.13797	0.139114	0.134548	0.131287	0.137057	0.135231	0.134472	0.128641	0.130909	0.131287	0.1257	0.120966	0.120741	0.0928529	0.0808046	0.0937293	0.100693	0.127282	0.123668	0.121491	0.131363	0.134016	0.132651	0.124195	0.119917	0.124195	0.121791	0.128263	0.129094	0.126528	0.128112	0.125097	0.129019	0.128641
	312.5	0.137742	0.137361	0.136904	0.132651	0.13394	0.134775	0.13212	0.13212	0.134168	0.133333	0.129547	0.131439	0.140869	0.132878	0.129019	0.127584	0.12917	0.12985	0.12985	0.138275	0.129396	0.129699	0.11685	0.112081	0.110298	0.0766994	0.0744019	0.06221	0.079939	0.122692	0.118046	0.119168	0.129699	0.12766	0.124721	0.115581	0.110372	0.118869	0.111561	0.129245	0.127433	0.123443	0.119392	0.122466	0.124345	0.120666
	156.25	0.133333	0.132954	0.134624	0.130001	0.12781	0.131817	0.129245	0.128339	0.1366	0.128339	0.124119	0.122241	0.132272	0.126001	0.127056	0.122616	0.125248	0.124044	0.126302	0.129699	0.117522	0.121341	0.110595	0.102976	0.102239	0.0610766	0.0576837	0.0569783	0.0663292	0.118121	0.111412	0.114836	0.117149	0.116925	0.118345	0.102313	0.101503	0.108889	0.105263	0.114463	0.109334	0.116253	0.109408	0.114314	0.117522	0.112974
	78.125	0.125474	0.125399	0.128037	0.122391	0.118046	0.121566	0.123293	0.120891	0.128112	0.118869	0.116551	0.115432	0.125775	0.116253	0.112676	0.115283	0.121416	0.117224	0.117821	0.109111	0.0994436	0.102607	0.100326	0.0889183	0.0892092	0.0503007	0.0489004	0.0501606	0.0568373	0.112676	0.106816	0.108222	0.0995171	0.0977554	0.099811	0.0936562	0.0917585	0.100473	0.0965826	0.095411	0.0944602	0.0974621	0.0970955	0.102018	0.105559	0.102092
	39.0625	0.114314	0.108667	0.113792	0.111338	0.106372	0.110966	0.112304	0.106964	0.116551	0.104451	0.105559	0.103713	0.117821	0.104968	0.107852	0.110001	0.111709	0.107038	0.111189	0.0865211	0.0808046	0.0806603	0.0817431	0.076412	0.076987	0.0458963	0.0463847	0.0442234	0.0458265	0.106372	0.100473	0.100105	0.0817431	0.0763401	0.0797227	0.0815987	0.0796506	0.0891365	0.0816709	0.0754064	0.0728253	0.0806603	0.0851434	0.0824656	0.0885547	0.0849984
	19.5312	0.0971688	0.0929259	0.0972421	0.0948258	0.0897914	0.0914668	0.0947526	0.0908109	0.0966558	0.0885547	0.0892092	0.0872469	0.0974621	0.0903738	0.0965093	0.0989295	0.100767	0.0981956	0.101503	0.0666139	0.06221	0.0444323	0.0686089	0.0676109	0.06299	0.0399837	0.0414413	0.0429009	0.0427618	0.095777	0.0910295	0.088482	0.06221	0.0636285	0.064978	0.0654756	0.0668274	0.0744019	0.0646227	0.0611474	0.0607226	0.0610058	0.0733983	0.0658312	0.0714656	0.0639125
	9.76562	0.0798669	0.071108	0.0778501	0.0769151	0.0740433	0.074115	0.0730401	0.0701791	0.0800111	0.0704648	0.0723957	0.0713225	0.0816709	0.0725389	0.0811655	0.0848535	0.0892092	0.0822488	0.0902282	0.0548649	0.0546538	0.0552872	0.0557802	0.0547945	0.0524047	0.0381127	0.0392903	0.0401918	0.0401918	0.083044	0.0754782	0.0762683	0.0524047	0.0492503	0.0557802	0.0569078	0.0547242	0.0634866	0.0571193	0.0492503	0.0526154	0.0513522	0.0598029	0.0540911	0.0581072	0.0521941
	4.88281	0.0625645	0.0602981	0.0605811	0.0607226	0.0584603	0.0570488	0.0580366	0.0545834	0.0621391	0.0581072	0.0581778	0.0566258	0.0617848	0.0586015	0.0669698	0.0706792	0.0723957	0.0673971	0.0745453	0.0465243	0.045966	0.0470829	0.0486206	0.0481311	0.0472226	0.0365216	0.0372823	0.0376974	0.0370056	0.0721094	0.0648358	0.06576	0.0435271	0.0429705	0.0478515	0.0498804	0.0489004	0.0532476	0.0493903	0.0423446	0.0465243	0.0429705	0.0505109	0.0437359	0.0475719	0.0440144
	2.44141	0.0493903	0.0488305	0.0491103	0.0485507	0.0484807	0.0455475	0.0468036	0.0439448	0.0511418	0.0471528	0.047502	0.0450595	0.0505109	0.0493203	0.0509315	0.057966	0.0624936	0.0533178	0.0595908	0.0401224	0.0441537	0.0442234	0.0405387	0.0437359	0.041094	0.0360379	0.0370056	0.0371439	0.0388053	0.0576837	0.0527558	0.0559915	0.0397063	0.0383897	0.0429009	0.0428314	0.04304	0.045966	0.0441537	0.0394983	0.0424837	0.0408163	0.0445717	0.038736	0.0439448	0.0389438
	1.2207	0.0423446	0.044502	0.0421361	0.0408857	0.0433879	0.0410246	0.0419276	0.0397756	0.047502	0.0411635	0.0422056	0.0411635	0.0422751	0.0429705	0.0432488	0.0484807	0.0558506	0.0454778	0.0512119	0.039221	0.0405387	0.0427618	0.0371439	0.0410246	0.0389438	0.0336915	0.0355543	0.0366599	0.0354853	0.0493203	0.0460358	0.047502	0.0373514	0.0366599	0.0411635	0.0378358	0.0385974	0.0440841	0.0403305	0.0372131	0.041094	0.038736	0.0433879	0.0371439	0.0384589	0.0367982
	0.610352	0.0412329	0.0393596	0.0393596	0.0386667	0.038736	0.0377666	0.0363143	0.0339673	0.040053	0.0377666	0.0365216	0.037905	0.0397756	0.0396369	0.0381819	0.0435967	0.0455475	0.0399837	0.0413718	0.0372131	0.0406775	0.0410246	0.0358306	0.0393596	0.0381127	0.0365907	0.0336226	0.0342431	0.0351401	0.0444323	0.0399837	0.0405387	0.036107	0.0370748	0.0407469	0.037559	0.037559	0.0424141	0.0388745	0.0388053	0.0417191	0.039429	0.0396369	0.0360379	0.0395676	0.0342431
	0.305176	0.0365907	0.0399837	0.0361761	0.0363834	0.037559	0.0356925	0.034657	0.0352782	0.039845	0.0362452	0.0358997	0.0356234	0.0362452	0.0383204	0.034933	0.0380435	0.039221	0.0388745	0.0367982	0.0397756	0.0390824	0.0415802	0.034381	0.0373514	0.0352782	0.034795	0.0354853	0.036729	0.0333469	0.0415107	0.0372823	0.0419276	0.0361761	0.0354162	0.041094	0.0377666	0.0354853	0.0385282	0.034864	0.0368673	0.0394983	0.0383204	0.0383204	0.034588	0.0399837	0.0342431
	0.152588	0.036729	0.0376282	0.0352782	0.0352782	0.038736	0.034588	0.0341741	0.0328646	0.0372823	0.0336226	0.0354853	0.034519	0.0352091	0.0364525	0.0339673	0.0363834	0.038736	0.0351401	0.034864	0.0292894	0.040053	0.0391517	0.0321761	0.0354162	0.0328646	0.0338294	0.034657	0.0337604	0.033278	0.0367982	0.0359688	0.0363834	0.0356234	0.0354162	0.0396369	0.0352782	0.034726	0.0381819	0.0358306	0.0372131	0.0405387	0.0372823	0.0371439	0.0343121	0.0382512	0.034864
	0.0762939	0.0343121	0.0370056	0.0355543	0.0337604	0.0362452	0.0330024	0.0350711	0.0340362	0.0381819	0.0337604	0.0330713	0.0361761	0.0372131	0.0366599	0.0336226	0.0350711	0.0351401	0.0360379	0.0325203	0.0368673	0.0397756	0.0409552	0.0336915	0.0334158	0.0335536	0.0338294	0.0329335	0.034657	0.0354162	0.0369364	0.034795	0.0359688	0.0384589	0.0352782	0.0413024	0.0335536	0.0334847	0.0361761	0.0336226	0.0370056	0.0390824	0.036107	0.036107	0.034381	0.0383897	0.0325892
	0.038147	0.0325892	0.0365216	0.0335536	0.0354162	0.0372823	0.0356925	0.034657	0.034519	0.0385282	0.0361761	0.0358997	0.0350711	0.034933	0.0356925	0.0321073	0.0381819	0.0351401	0.03445	0.034933	0.0352782	0.0399837	0.0401918	0.0332091	0.0362452	0.0324515	0.0330713	0.0351401	0.034519	0.034795	0.0354162	0.0334847	0.0358306	0.034795	0.0341741	0.038736	0.034864	0.0334158	0.034519	0.034519	0.0365907	0.0369364	0.039429	0.0364525	0.0369364	0.0372131	0.0360379

## Sheet: Figure 4a
		- DNA		+ DNA
		mean kcat	S. E.	mean kcat	S. E.
	DmORC wild type	8.946	0.05534	1.942	0.03764
	DmORC Orc1 D684A	0.1535	0.005765	-	-
	DmORC Orc1 S657A Q660A	9.368	0.1011	1.989	0.03195
	DmORC Orc3 K141	8.05	0.1176	3.143	0.03739
	DmORC Orc4 R97A	11.25	0.09885	4.107	0.06559
	DmORC Orc1 R692A	8.971	0.08169	2.893	0.04451
	DmORC Orc1 N691A R692A R693A	3.28	0.03485	2.696	0.02394
	DmORC Orc1 D687A	0.2124	0.01032	-	-
	DmORC Orc3 K710A R711A K712A	6.905	0.07618	2.508	0.05461
	DmORC Orc5 K341A K344A R345A	11.43	0.07151	3.436	0.05017
	DmORC Orc5 K353A R355A K356A R357A	10.36	0.1062	3.283	0.05008

## Sheet: Supplementary Fig. 1a
	ATPase rate measurements: ATP hydrolyzed per ORC per min
	mM ATP	wild type										Walker B mutant			Orc1DN
	4000	9.209	8.923	8.946	8.942	8.78	9.223	9.596	9.819	9.068	9.163	0.1965	0.2033	0.1697	10.07	9.803	10.04
	2000	8.608	7.744	8.274	8.749	8.406	8.565	8.989	9.264	8.554	8.951	0.1702	0.1424	0.1497	9.77	9.62	9.167
	1000	8.37	7.567	7.709	8.558	8.308	8.229	8.577	8.941	8.514	9.149	0.1329	0.155	0.1377	9.683	9.349	9.345
	500	8.087	8.681	8.589	8.433	8.09	8.139	8.5	8.828	8.249	8.84	0.199	0.1457	0.1192	9.307	9.238	9.136
	250	8.002	7.294	8.204	7.857	7.628	7.779	7.947	8.112	8.079	8.703	0.1415	0.1443	0.1656	8.712	8.721	8.877
	125	7.48	6.901	6.843	7.097	7.501	7.173	7.895	7.421	7.168	8.064	0.128	0.1535	0.1289	8.28	7.856	7.455
	62.5	6.182	6.66	6.484	5.735	6.208	5.615	6.613	6.32	6.077	6.197	0.1686	0.1169	0.1589	6.802	6.635	6.983
	31.25	4.707	5.304	4.256	4.518	4.379	4.127	4.453	4.752	4.136	4.539	0.1888	0.1377	0.1683	5.296	5.1	5.459
	15.625	3.044	2.481	2.844	2.949	2.909	3.07	3.131	3.326	2.702	3.231	0.1229	0.1581	0.1238	3.49	3.605	3.618
	7.8125	1.751	1.567	1.527	1.79	1.56	1.598	1.481	1.815	1.491	1.664	0.149	0.1575	0.1719	1.983	2.134	1.825
	3.90625	0.9175	0.8519	0.8695	0.9443	0.849	0.9399	0.8761	0.8601	0.7738	1.023	0.149	0.1614	0.03883	1.073	1.334	1.158
	1.95312	0.5323	0.4164	0.5089	0.5837	0.46	0.5236	0.5091	0.512	0.4916	0.518	0.123	0.1768	0.1353	0.6478	0.6848	0.6549

## Sheet: Supplementary Figure 1b
		no DNA, no Cdc6		+DNA		+ DNA + Cdc6		Cdc6 only
		mean kcat	S.E.	mean kcat	S.E.	mean kcat	S.E.	mean kcat	S.E.
	full-length ORC/Cdc6	8.946	0.05534	1.942	0.03764	2.655	0.02683	0.1384	0.006413
	ORCDN/Cdc6DN	9.778	0.05696	3.148	0.06436	3.072	0.03519	0.1276	0.007933

## Sheet: Supplementary Figure 1c
	Fluorescence anisotropy measurements
	nM DmORC	DmORC (FL)																			DmORC (FL) + DmCdc6 (FL)			DmORC (Orc1DN)													DmORC (Orc1DN) + DmCdc6DN
	2500	0.145923	0.148458	0.146767	0.147075	0.148151	0.133333	0.140106	0.141328	0.144619	0.140946	0.142934	0.135003	0.148074	0.144159	0.151772	0.145999	0.140946	0.145616	0.147305	0.135839	0.137666	0.134244	0.121791	0.12683	0.128792	0.111189	0.113867	0.119917	0.111561	0.123743	0.125323	0.121641	0.127584	0.117149	0.134624	0.129623	0.138961	0.128943
	1250	0.144236	0.143776	0.142322	0.141328	0.141557	0.135535	0.135003	0.13698	0.140029	0.134927	0.137894	0.140029	0.141786	0.142322	0.141328	0.139571	0.13698	0.141786	0.142322	0.132954	0.134016	0.12917	0.116626	0.123443	0.124119	0.112304	0.109927	0.112974	0.104894	0.115208	0.118794	0.114537	0.118869	0.111932	0.131969	0.1257	0.133485	0.1257
	625	0.140946	0.139724	0.140487	0.137285	0.135307	0.132272	0.133864	0.133713	0.136296	0.135003	0.135915	0.133106	0.13797	0.134472	0.139114	0.134548	0.131287	0.137057	0.135231	0.131212	0.129472	0.129472	0.117224	0.118794	0.117896	0.106816	0.104672	0.106668	0.10062	0.107408	0.108222	0.109186	0.11223	0.106002	0.120966	0.12442	0.128188	0.121641
	312.5	0.137742	0.137361	0.136904	0.132651	0.13394	0.134775	0.13212	0.13212	0.134168	0.133333	0.129547	0.131439	0.140869	0.12985	0.132878	0.129019	0.127584	0.12917	0.12985	0.126453	0.128037	0.125926	0.119093	0.116178	0.111412	0.101208	0.101135	0.101797	0.0955574	0.10423	0.105928	0.101944	0.105633	0.098416	0.117074	0.119842	0.125248	0.118794
	156.25	0.133333	0.132954	0.134624	0.130001	0.12781	0.131817	0.129245	0.128339	0.1366	0.128339	0.124119	0.122241	0.132272	0.126302	0.126001	0.127056	0.122616	0.125248	0.124044	0.125248	0.123668	0.123217	0.112676	0.109927	0.10689	0.0959234	0.0966558	0.0946795	0.0900098	0.0973154	0.100914	0.0948989	0.0984891	0.09607	0.100105	0.117224	0.123518	0.115208
	78.125	0.125474	0.125399	0.128037	0.122391	0.118046	0.121566	0.123293	0.120891	0.128112	0.118869	0.116551	0.115432	0.125775	0.117821	0.116253	0.112676	0.115283	0.121416	0.117224	0.124721	0.121641	0.121266	0.105411	0.101871	0.101797	0.0906652	0.090738	0.0859408	0.081382	0.0914668	0.092342	0.089937	0.0926339	0.089646	0.0986359	0.110966	0.117	0.113048
	39.0625	0.114314	0.108667	0.113792	0.111338	0.106372	0.110966	0.112304	0.106964	0.116551	0.104451	0.105559	0.103713	0.117821	0.111189	0.104968	0.107852	0.110001	0.111709	0.107038	0.120066	0.117672	0.118345	0.091321	0.0911752	0.093218	0.0826825	0.0821766	0.0790741	0.0762683	0.080516	0.0838398	0.0815987	0.0826102	0.082466	0.0821766	0.107852	0.111412	0.109037
	19.5312	0.0971688	0.0929259	0.0972421	0.0948258	0.0897914	0.0914668	0.0947526	0.0908109	0.0966558	0.0885547	0.0892092	0.0872469	0.0974621	0.101503	0.0903738	0.0965093	0.0989295	0.100767	0.0981956	0.114612	0.106964	0.10963	0.077994	0.0761246	0.0821766	0.0714656	0.0747605	0.0667562	0.0671835	0.0718947	0.0716086	0.0687515	0.0720378	0.073542	0.0685375	0.0968757	0.0987827	0.0942408
	9.76562	0.0798669	0.071108	0.0778501	0.0769151	0.0740433	0.074115	0.0730401	0.0701791	0.0800111	0.0704648	0.0723957	0.0713225	0.0816709	0.0902282	0.0725389	0.0811655	0.0848535	0.0892092	0.0822488	0.103049	0.0952647	0.0935832	0.0636285	0.0641965	0.0696078	0.0603688	0.0636995	0.0578955	0.0571899	0.061289	0.0625645	0.0577543	0.0630609	0.064552	0.0569783	0.0774185	0.0802274	0.0854332
	4.88281	0.0625645	0.0602981	0.0605811	0.0607226	0.0584603	0.0570488	0.0580366	0.0545834	0.0621391	0.0581072	0.0581778	0.0566258	0.0617848	0.0745453	0.0586015	0.0669698	0.0706792	0.0723957	0.0673971	0.0887728	0.0795065	0.0751193	0.0514223	0.0524047	0.0595201	0.0545834	0.056062	0.0489704	0.0524047	0.0524749	0.0535989	0.0498104	0.0493903	0.055217	0.045687	0.0615015	0.065049	0.0630609
	2.44141	0.0493903	0.0488305	0.0491103	0.0485507	0.0484807	0.0455475	0.0468036	0.0439448	0.0511418	0.0471528	0.047502	0.0450595	0.0505109	0.0595908	0.0493203	0.0509315	0.057966	0.0624936	0.0533178	0.0701791	0.0614306	0.0578955	0.044711	0.0473623	0.0491103	0.0456173	0.0477816	0.0429009	0.0450595	0.0442234	0.0451989	0.0431792	0.0436663	0.048551	0.0460358	0.0541614	0.0519836	0.0514925
	1.2207	0.0423446	0.044502	0.0421361	0.0408857	0.0433879	0.0410246	0.0419276	0.0397756	0.047502	0.0411635	0.0422056	0.0411635	0.0422751	0.0512119	0.0429705	0.0432488	0.0484807	0.0558506	0.0454778	0.0555689	0.0505109	0.0508614	0.039221	0.0427618	0.0427618	0.0408857	0.04304	0.0383204	0.0410246	0.0382512	0.0421361	0.0418581	0.0370056	0.043388	0.0376974	0.0458265	0.0446413	0.0433879
	0.610352	0.0412329	0.0393596	0.0393596	0.0386667	0.038736	0.0377666	0.0363143	0.0339673	0.040053	0.0377666	0.0365216	0.037905	0.0397756	0.0413718	0.0396369	0.0381819	0.0435967	0.0455475	0.0399837	0.0468734	0.0424837	0.0420666	0.0390131	0.0417886	0.0412329	0.0394983	0.0413024	0.0385282	0.0386667	0.0358306	0.0386667	0.0370056	0.0361761	0.039568	0.036729	0.0415802	0.0440144	0.0449898
	0.305176	0.0365907	0.0399837	0.0361761	0.0363834	0.037559	0.0356925	0.034657	0.0352782	0.039845	0.0362452	0.0358997	0.0356234	0.0362452	0.0367982	0.0383204	0.034933	0.0380435	0.039221	0.0388745	0.0408857	0.0377666	0.036729	0.0376282	0.0403305	0.0365907	0.0383204	0.0393596	0.036107	0.0356925	0.0350711	0.0365216	0.0364525	0.0343121	0.037905	0.0350711	0.038736	0.0397063	0.0379743
	0.152588	0.036729	0.0376282	0.0352782	0.0352782	0.038736	0.034588	0.0341741	0.0328646	0.0372823	0.0336226	0.0354853	0.034519	0.0352091	0.034864	0.0364525	0.0339673	0.0363834	0.038736	0.0351401	0.0383204	0.0343121	0.0374898	0.0364525	0.0389438	0.0376282	0.0354853	0.0377666	0.036107	0.0365907	0.0336915	0.0359688	0.0356234	0.0312817	0.0359	0.0334847	0.0352091	0.0376974	0.036729
	0.0762939	0.0343121	0.0370056	0.0355543	0.0337604	0.0362452	0.0330024	0.0350711	0.0340362	0.0381819	0.0337604	0.0330713	0.0361761	0.0372131	0.0325203	0.0366599	0.0336226	0.0350711	0.0351401	0.0360379	0.0343121	0.034726	0.0356925	0.032245	0.0364525	0.0359688	0.0353472	0.00863714	0.0352091	0.0328646	0.034726	0.034933	0.0340362	0.0334158	0.018435	0.0341741	0.034864	0.0380435	0.0359688
	0.038147	0.0325892	0.0365216	0.0335536	0.0354162	0.0372823	0.0356925	0.034657	0.034519	0.0385282	0.0361761	0.0358997	0.0350711	0.034933	0.034933	0.0356925	0.0321073	0.0381819	0.0351401	0.03445	0.034381	0.0365907	0.0360379	0.0356234	0.0371439	0.0353472	0.0337604	0.034519	0.034588	0.0361761	0.0336226	0.0354162	0.034933	0.0390131	0.033002	0.034588	0.035002	0.0369364	0.0330713

## Sheet: Supplementary Figure 7b
	Fluorescence anisotropy measurements
	nM DmORC	DmORCWT																			DmORCWT + DmCdc6WT			DmORC-Orc1N691A/R692A/R693A				DmORC-Orc1N691A/R692A/R693A + DmCdc6WT
	2500	0.145923	0.148458	0.146767	0.147075	0.148151	0.133333	0.140106	0.141328	0.144619	0.140946	0.142934	0.135003	0.148074	0.144159	0.151772	0.145999	0.140946	0.145616	0.147305	0.135839	0.137666	0.134244	0.130606	0.126755	0.127132	0.119542	0.1347	0.133257	0.132196	0.135155
	1250	0.144236	0.143776	0.142322	0.141328	0.141557	0.135535	0.135003	0.13698	0.140029	0.134927	0.137894	0.140029	0.141786	0.142322	0.141328	0.139571	0.13698	0.141786	0.142322	0.132954	0.134016	0.12917	0.116327	0.114463	0.109705	0.102902	0.132423	0.130304	0.12917	0.129774
	625	0.140946	0.139724	0.140487	0.137285	0.135307	0.132272	0.133864	0.133713	0.136296	0.135003	0.135915	0.133106	0.13797	0.134472	0.139114	0.134548	0.131287	0.137057	0.135231	0.131212	0.129472	0.129472	0.100693	0.0928529	0.0937293	0.0808046	0.123217	0.121116	0.120816	0.121341
	312.5	0.137742	0.137361	0.136904	0.132651	0.13394	0.134775	0.13212	0.13212	0.134168	0.133333	0.129547	0.131439	0.140869	0.12985	0.132878	0.129019	0.127584	0.12917	0.12985	0.126453	0.128037	0.125926	0.079939	0.0766994	0.06221	0.0744019	0.11015	0.10837	0.104672	0.108148
	156.25	0.133333	0.132954	0.134624	0.130001	0.12781	0.131817	0.129245	0.128339	0.1366	0.128339	0.124119	0.122241	0.132272	0.126302	0.126001	0.127056	0.122616	0.125248	0.124044	0.125248	0.123668	0.123217	0.0663292	0.0610766	0.0569783	0.0576837	0.0920502	0.0852883	0.0833333	0.087828
	78.125	0.125474	0.125399	0.128037	0.122391	0.118046	0.121566	0.123293	0.120891	0.128112	0.118869	0.116551	0.115432	0.125775	0.117821	0.116253	0.112676	0.115283	0.121416	0.117224	0.124721	0.121641	0.121266	0.0568373	0.0503007	0.0501606	0.0489004	0.0653334	0.066258	0.0639835	0.066258
	39.0625	0.114314	0.108667	0.113792	0.111338	0.106372	0.110966	0.112304	0.106964	0.116551	0.104451	0.105559	0.103713	0.117821	0.111189	0.104968	0.107852	0.110001	0.111709	0.107038	0.120066	0.117672	0.118345	0.0458265	0.0458963	0.0442234	0.0463847	0.0530368	0.0536692	0.0519836	0.0505109
	19.5312	0.0971688	0.0929259	0.0972421	0.0948258	0.0897914	0.0914668	0.0947526	0.0908109	0.0966558	0.0885547	0.0892092	0.0872469	0.0974621	0.101503	0.0903738	0.0965093	0.0989295	0.100767	0.0981956	0.114612	0.106964	0.10963	0.0427618	0.0399837	0.0429009	0.0414413	0.0464545	0.0451292	0.0468036	0.0437359
	9.76562	0.0798669	0.071108	0.0778501	0.0769151	0.0740433	0.074115	0.0730401	0.0701791	0.0800111	0.0704648	0.0723957	0.0713225	0.0816709	0.0902282	0.0725389	0.0811655	0.0848535	0.0892092	0.0822488	0.103049	0.0952647	0.0935832	0.0401918	0.0381127	0.0401918	0.0392903	0.0414413	0.04304	0.0416497	0.0405387
	4.88281	0.0625645	0.0602981	0.0605811	0.0607226	0.0584603	0.0570488	0.0580366	0.0545834	0.0621391	0.0581072	0.0581778	0.0566258	0.0617848	0.0745453	0.0586015	0.0669698	0.0706792	0.0723957	0.0673971	0.0887728	0.0795065	0.0751193	0.0370056	0.0365216	0.0376974	0.0372823	0.0388053	0.0401918	0.037559	0.037559
	2.44141	0.0493903	0.0488305	0.0491103	0.0485507	0.0484807	0.0455475	0.0468036	0.0439448	0.0511418	0.0471528	0.047502	0.0450595	0.0505109	0.0595908	0.0493203	0.0509315	0.057966	0.0624936	0.0533178	0.0701791	0.0614306	0.0578955	0.0388053	0.0360379	0.0371439	0.0370056	0.0356234	0.0379743	0.0370056	0.036107
	1.2207	0.0423446	0.044502	0.0421361	0.0408857	0.0433879	0.0410246	0.0419276	0.0397756	0.047502	0.0411635	0.0422056	0.0411635	0.0422751	0.0512119	0.0429705	0.0432488	0.0484807	0.0558506	0.0454778	0.0555689	0.0505109	0.0508614	0.0354853	0.0336915	0.0366599	0.0355543	0.0362452	0.0366599	0.0366599	0.034864
	0.610352	0.0412329	0.0393596	0.0393596	0.0386667	0.038736	0.0377666	0.0363143	0.0339673	0.040053	0.0377666	0.0365216	0.037905	0.0397756	0.0413718	0.0396369	0.0381819	0.0435967	0.0455475	0.0399837	0.0468734	0.0424837	0.0420666	0.0351401	0.0365907	0.0342431	0.0336226	0.0357615	0.0374898	0.0350711	0.0341741
	0.305176	0.0365907	0.0399837	0.0361761	0.0363834	0.037559	0.0356925	0.034657	0.0352782	0.039845	0.0362452	0.0358997	0.0356234	0.0362452	0.0367982	0.0383204	0.034933	0.0380435	0.039221	0.0388745	0.0408857	0.0377666	0.036729	0.0333469	0.034795	0.036729	0.0354853	0.034657	0.0367982	0.0354162	0.0341052
	0.152588	0.036729	0.0376282	0.0352782	0.0352782	0.038736	0.034588	0.0341741	0.0328646	0.0372823	0.0336226	0.0354853	0.034519	0.0352091	0.034864	0.0364525	0.0339673	0.0363834	0.038736	0.0351401	0.0383204	0.0343121	0.0374898	0.033278	0.0338294	0.0337604	0.034657	0.034588	0.0379743	0.034519	0.034588
	0.0762939	0.0343121	0.0370056	0.0355543	0.0337604	0.0362452	0.0330024	0.0350711	0.0340362	0.0381819	0.0337604	0.0330713	0.0361761	0.0372131	0.0325203	0.0366599	0.0336226	0.0350711	0.0351401	0.0360379	0.0343121	0.034726	0.0356925	0.0354162	0.0338294	0.034657	0.0329335	0.0353472	0.0364525	0.033278	0.0331402
	0.038147	0.0325892	0.0365216	0.0335536	0.0354162	0.0372823	0.0356925	0.034657	0.034519	0.0385282	0.0361761	0.0358997	0.0350711	0.034933	0.034933	0.0356925	0.0321073	0.0381819	0.0351401	0.03445	0.034381	0.0365907	0.0360379	0.034795	0.0330713	0.034519	0.0351401	0.0341741	0.0354162	0.0335536	0.0340362

## Sheet: Supplementary Figure 10a
	Fluorescence anisotropy measurements
	nM DmORC	ARS1-like (25% GC)																			poly(dA/dT)			0% GC			25% GC			50% GC			75% GC				100% GC			ACE3 (15% GC)			S18 (72.5% GC)
	2500	0.145923	0.148458	0.146767	0.147075	0.148151	0.133333	0.140106	0.141328	0.144619	0.140946	0.142934	0.135003	0.148074	0.144159	0.151772	0.145999	0.140946	0.145616	0.147305	0.121566	0.119467	0.123894	0.140869	0.139419	0.133182	0.132803	0.133409	0.135383	0.13797	0.131439	0.116477	0.140716	0.136752	0.140869	0.123894	0.138123	0.133713	0.127056	0.133864	0.135611	0.130304	0.149151	0.143776	0.146921
	1250	0.144236	0.143776	0.142322	0.141328	0.141557	0.135535	0.135003	0.13698	0.140029	0.134927	0.137894	0.140029	0.141786	0.142322	0.141328	0.139571	0.13698	0.141786	0.142322	0.119842	0.117896	0.122692	0.138275	0.136676	0.132045	0.128867	0.126905	0.131212	0.135383	0.13106	0.134472	0.135383	0.133182	0.135383	0.119992	0.132499	0.128112	0.125474	0.13106	0.130379	0.124646	0.140487	0.139953	0.139114
	625	0.140946	0.139724	0.140487	0.137285	0.135307	0.132272	0.133864	0.133713	0.136296	0.135003	0.135915	0.133106	0.13797	0.134472	0.139114	0.134548	0.131287	0.137057	0.135231	0.116925	0.114985	0.120291	0.132575	0.133637	0.129094	0.125624	0.123067	0.126152	0.132575	0.128414	0.131439	0.134016	0.127961	0.132878	0.116178	0.125097	0.124345	0.120366	0.1257	0.123819	0.120966	0.135535	0.133864	0.134624
	312.5	0.137742	0.137361	0.136904	0.132651	0.13394	0.134775	0.13212	0.13212	0.134168	0.133333	0.129547	0.131439	0.140869	0.12985	0.132878	0.129019	0.127584	0.12917	0.12985	0.112825	0.112676	0.116104	0.130228	0.129245	0.125323	0.120516	0.122091	0.120966	0.127358	0.126001	0.121491	0.127886	0.126227	0.128188	0.109334	0.122091	0.114836	0.114016	0.120891	0.122917	0.118121	0.127886	0.125926	0.131212
	156.25	0.133333	0.132954	0.134624	0.130001	0.12781	0.131817	0.129245	0.128339	0.1366	0.128339	0.124119	0.122241	0.132272	0.126302	0.126001	0.127056	0.122616	0.125248	0.124044	0.110892	0.10482	0.113048	0.1257	0.124646	0.121266	0.114463	0.119168	0.118121	0.121416	0.120441	0.123217	0.118794	0.114388	0.120591	0.103418	0.11342	0.104746	0.102313	0.117522	0.118046	0.113644	0.120066	0.120216	0.115208
	78.125	0.125474	0.125399	0.128037	0.122391	0.118046	0.121566	0.123293	0.120891	0.128112	0.118869	0.116551	0.115432	0.125775	0.117821	0.116253	0.112676	0.115283	0.121416	0.117224	0.109186	0.107112	0.111635	0.120966	0.117971	0.116701	0.109779	0.113569	0.112825	0.116327	0.113569	0.114537	0.113271	0.108889	0.110521	0.0965093	0.102534	0.0949721	0.0918314	0.113792	0.113048	0.108741	0.10689	0.108	0.10652
	39.0625	0.114314	0.108667	0.113792	0.111338	0.106372	0.110966	0.112304	0.106964	0.116551	0.104451	0.105559	0.103713	0.117821	0.111189	0.104968	0.107852	0.110001	0.111709	0.107038	0.110892	0.105337	0.108963	0.117224	0.116104	0.112676	0.100914	0.103713	0.107038	0.105189	0.10578	0.101429	0.0961431	0.0948989	0.0946795	0.084057	0.0879733	0.0851434	0.0766994	0.107482	0.106816	0.102828	0.0944602	0.095777	0.088482
	19.5312	0.0971688	0.0929259	0.0972421	0.0948258	0.0897914	0.0914668	0.0947526	0.0908109	0.0966558	0.0885547	0.0892092	0.0872469	0.0974621	0.101503	0.0903738	0.0965093	0.0989295	0.100767	0.0981956	0.106964	0.101135	0.105042	0.107186	0.10578	0.104672	0.0925609	0.0963628	0.0964361	0.0928529	0.0912481	0.091321	0.0855782	0.0828271	0.0821766	0.0722525	0.0733983	0.0702505	0.0674684	0.0987827	0.102092	0.0967291	0.0776343	0.0794344	0.0674684
	9.76562	0.0798669	0.071108	0.0778501	0.0769151	0.0740433	0.074115	0.0730401	0.0701791	0.0800111	0.0704648	0.0723957	0.0713225	0.0816709	0.0902282	0.0725389	0.0811655	0.0848535	0.0892092	0.0822488	0.102386	0.0916126	0.0995171	0.0976821	0.0967291	0.0940947	0.0826102	0.0823934	0.0848535	0.0778501	0.0772746	0.0757654	0.0696792	0.0522643	0.0724673	0.06299	0.0612182	0.0569783	0.0540911	0.0836227	0.0902282	0.0841294	0.0646937	0.0651201	0.06299
	4.88281	0.0625645	0.0602981	0.0605811	0.0607226	0.0584603	0.0570488	0.0580366	0.0545834	0.0621391	0.0581072	0.0581778	0.0566258	0.0617848	0.0745453	0.0586015	0.0669698	0.0706792	0.0723957	0.0673971	0.093145	0.0825379	0.092415	0.0819598	0.0775623	0.0798669	0.0701076	0.068181	0.0713225	0.0640545	0.0641965	0.0623518	0.0581072	0.0569078	0.0578249	0.0511418	0.0518432	0.0486206	0.0472226	0.0739	0.0771308	0.073255	0.0522643	0.0491803	0.0519134
	2.44141	0.0493903	0.0488305	0.0491103	0.0485507	0.0484807	0.0455475	0.0468036	0.0439448	0.0511418	0.0471528	0.047502	0.0450595	0.0505109	0.0595908	0.0493203	0.0509315	0.057966	0.0624936	0.0533178	0.0847087	0.0739717	0.078138	0.068181	0.0683236	0.0640545	0.057966	0.0545834	0.0557802	0.0526856	0.0535286	0.0468036	0.0475719	0.0495303	0.0499505	0.0455475	0.0300447	0.0436663	0.039429	0.0597322	0.0627772	0.0582484	0.0444323	0.0451989	0.0440144
	1.2207	0.0423446	0.044502	0.0421361	0.0408857	0.0433879	0.0410246	0.0419276	0.0397756	0.047502	0.0411635	0.0422056	0.0411635	0.0422751	0.0512119	0.0429705	0.0432488	0.0484807	0.0558506	0.0454778	0.0725389	0.0623518	0.066258	0.0559915	0.0588134	0.0535989	0.0497404	0.0469432	0.0480612	0.0471528	0.0456173	0.0367982	0.0433183	0.044293	0.0438752	0.0427618	0.0399143	0.038736	0.036107	0.0505109	0.0506511	0.0491803	0.0393596	0.0413718	0.038736
	0.610352	0.0412329	0.0393596	0.0393596	0.0386667	0.038736	0.0377666	0.0363143	0.0339673	0.040053	0.0377666	0.0365216	0.037905	0.0397756	0.0413718	0.0396369	0.0381819	0.0435967	0.0455475	0.0399837	0.0598029	0.0491803	0.0501606	0.0451989	0.0483408	0.0455475	0.0438056	0.0415802	0.0415107	0.0422751	0.0427618	0.0397063	0.0381127	0.037559	0.0388053	0.0396369	0.037559	0.037905	0.0365907	0.0417886	0.0422056	0.0407469	0.0368673	0.0369364	0.0382512
	0.305176	0.0365907	0.0399837	0.0361761	0.0363834	0.037559	0.0356925	0.034657	0.0352782	0.039845	0.0362452	0.0358997	0.0356234	0.0362452	0.0367982	0.0383204	0.034933	0.0380435	0.039221	0.0388745	0.0500205	0.0413718	0.0438752	0.0415802	0.04304	0.0401918	0.039429	0.0341741	0.0388745	0.0395676	0.0380435	0.0370748	0.0385974	0.0370056	0.0397063	0.0386667	0.0366599	0.0353472	0.034519	0.0372131	0.0388053	0.0382512	0.036729	0.0358997	0.0356925
	0.152588	0.036729	0.0376282	0.0352782	0.0352782	0.038736	0.034588	0.0341741	0.0328646	0.0372823	0.0336226	0.0354853	0.034519	0.0352091	0.034864	0.0364525	0.0339673	0.0363834	0.038736	0.0351401	0.0436663	0.0358997	0.0401224	0.036107	0.0368673	0.0383897	0.0356925	0.0325892	0.036107	0.0368673	0.0369364	0.0379743	0.0360379	0.0336915	0.0374206	0.0365216	0.0353472	0.034657	0.0342431	0.0360379	0.0338983	0.0338294	0.0356234	0.036107	0.034381
	0.0762939	0.0343121	0.0370056	0.0355543	0.0337604	0.0362452	0.0330024	0.0350711	0.0340362	0.0381819	0.0337604	0.0330713	0.0361761	0.0372131	0.0325203	0.0366599	0.0336226	0.0350711	0.0351401	0.0360379	0.0396369	0.0266847	0.0358997	0.0338983	0.03445	0.0354853	0.0369364	0.034933	0.0341052	0.034933	0.033278	0.0356925	0.0359688	0.0352782	0.0365216	0.0342431	0.0360379	0.0380435	0.0334847	0.0338983	0.034864	0.0335536	0.0352782	0.0366599	0.034864
	0.038147	0.0325892	0.0365216	0.0335536	0.0354162	0.0372823	0.0356925	0.034657	0.034519	0.0385282	0.0361761	0.0358997	0.0350711	0.034933	0.034933	0.0356925	0.0321073	0.0381819	0.0351401	0.03445	0.0388053	0.0341741	0.037905	0.0357615	0.0340362	0.0360379	0.035002	0.0353472	0.0324515	0.034381	0.0368673	0.0363834	0.0362452	0.0352782	0.0362452	0.0342431	0.0336226	0.0337604	0.032245	0.0356234	0.0327958	0.0343121	0.03445	0.0351401	0.0339673

## Sheet: Supplementary Figure 10b
	Fluorescence anisotropy measurements
	nM DmORC	ARS1-like (25% GC)													poly(dA/dT)			0% GC			25% GC			50% GC			75% GC			100% GC
	2500	0.121791	0.12683	0.111189	0.113867	0.119917	0.111561	0.128792	0.123743	0.125323	0.121641	0.127584	0.117149	0.134624	0.104746	0.112007	0.112602	0.11588	0.132954	0.132348	0.120516	0.121191	0.116327	0.12442	0.126076	0.120066	0.127056	0.124872	0.123368	0.11409	0.114314	0.116104
	1250	0.116626	0.123443	0.112304	0.109927	0.112974	0.104894	0.124119	0.115208	0.118794	0.114537	0.118869	0.111932	0.131969	0.102681	0.109037	0.10482	0.124721	0.127433	0.125775	0.116253	0.116029	0.110595	0.117224	0.119542	0.116178	0.119542	0.11275	0.115208	0.103492	0.104746	0.106446
	625	0.117224	0.118794	0.106816	0.104672	0.106668	0.10062	0.117896	0.107408	0.108222	0.109186	0.11223	0.106002	0.120966	0.102018	0.104525	0.10246	0.118869	0.123293	0.120516	0.109037	0.110966	0.105042	0.108593	0.111115	0.108518	0.109705	0.111709	0.107778	0.0937293	0.0951184	0.0970955
	312.5	0.119093	0.116178	0.101208	0.101135	0.101797	0.0955574	0.111412	0.10423	0.105928	0.101944	0.105633	0.098416	0.117074	0.099003	0.101797	0.100399	0.115805	0.117747	0.117149	0.105337	0.103344	0.0987093	0.102534	0.103492	0.101723	0.101871	0.10652	0.100693	0.0834057	0.0865936	0.088482
	156.25	0.112676	0.109927	0.0959234	0.0966558	0.0946795	0.0900098	0.10689	0.0973154	0.100914	0.0948989	0.0984891	0.09607	0.100105	0.0980488	0.0981222	0.0972421	0.109482	0.112676	0.111264	0.100473	0.0986359	0.0960699	0.0946064	0.0985625	0.0958502	0.0926339	0.0970222	0.0904467	0.0746888	0.0793623	0.0804438
	78.125	0.105411	0.101871	0.0906652	0.090738	0.0859408	0.081382	0.101797	0.0914668	0.092342	0.089937	0.0926339	0.089646	0.0986359	0.0962896	0.0965826	0.0954842	0.103787	0.105411	0.106298	0.0957038	0.0914668	0.08761	0.0857957	0.0869565	0.0845638	0.0813098	0.083478	0.0805881	0.0645516	0.0666139	0.0696792
	39.0625	0.091321	0.0911752	0.0826825	0.0821766	0.0790741	0.0762683	0.093218	0.080516	0.0838398	0.0815987	0.0826102	0.082466	0.0821766	0.0948989	0.0934371	0.0919043	0.093291	0.0991498	0.0984891	0.0826102	0.084419	0.0774904	0.0744019	0.0763401	0.0744019	0.0703934	0.0703934	0.0685375	0.0557802	0.0595908	0.0604396
	19.5312	0.077994	0.0761246	0.0714656	0.0747605	0.0667562	0.0671835	0.0821766	0.0718947	0.0716086	0.0687515	0.0720378	0.073542	0.0685375	0.0887728	0.084926	0.0868839	0.0860858	0.0879733	0.0843466	0.0749758	0.0723957	0.0715371	0.0624227	0.0647648	0.06299	0.058319	0.0595201	0.0578955	0.0470131	0.0507212	0.0503007
	9.76562	0.0636285	0.0641965	0.0603688	0.0636995	0.0578955	0.0571899	0.0696078	0.061289	0.0625645	0.0577543	0.0630609	0.064552	0.0569783	0.0838398	0.0784979	0.0784979	0.0749758	0.0746888	0.0739	0.0610766	0.0615015	0.0548649	0.0524047	0.0540207	0.0545131	0.0490404	0.0502307	0.0490404	0.0431096	0.0454081	0.0451989
	4.88281	0.0514223	0.0524047	0.0545834	0.056062	0.0489704	0.0524047	0.0595201	0.0524749	0.0535989	0.0498104	0.0493903	0.055217	0.045687	0.0754782	0.0676821	0.0704648	0.0603688	0.0616431	0.0602273	0.0497404	0.0505109	0.0494603	0.0446413	0.0486905	0.0465243	0.0434575	0.0431792	0.0428314	0.039221	0.0409552	0.0376282
	2.44141	0.044711	0.0473623	0.0456173	0.0477816	0.0429009	0.0450595	0.0491103	0.0442234	0.0451989	0.0431792	0.0436663	0.048551	0.0460358	0.0649069	0.0542317	0.0593788	0.0502307	0.0514925	0.0481311	0.0418581	0.0435271	0.0435967	0.0401918	0.0417191	0.041094	0.0401224	0.040053	0.0403999	0.037905	0.0384589	0.0382512
	1.2207	0.039221	0.0427618	0.0408857	0.04304	0.0383204	0.0410246	0.0427618	0.0382512	0.0421361	0.0418581	0.0370056	0.043388	0.0376974	0.0528261	0.0454081	0.0498104	0.0438752	0.0447807	0.0433183	0.0396369	0.0391517	0.0374898	0.0376282	0.0363834	0.0376282	0.0385974	0.0370748	0.0374206	0.0364525	0.0360379	0.0363143
	0.610352	0.0390131	0.0417886	0.0394983	0.0413024	0.0385282	0.0386667	0.0412329	0.0358306	0.0386667	0.0370056	0.0361761	0.039568	0.036729	0.0481311	0.0370056	0.0435967	0.0380435	0.0395676	0.0374898	0.036729	0.0369364	0.0362452	0.0361761	0.0358306	0.034933	0.0374206	0.034795	0.037905	0.0356234	0.0358997	0.0333469
	0.305176	0.0376282	0.0403305	0.0383204	0.0393596	0.036107	0.0356925	0.0365907	0.0350711	0.0365216	0.0364525	0.0343121	0.037905	0.0350711	0.0434575	0.0381819	0.0402612	0.0351401	0.0383897	0.0374898	0.036107	0.036107	0.0352091	0.0334158	0.0373514	0.0337604	0.0352091	0.0352782	0.0350711	0.0361761	0.0358306	0.0325892
	0.152588	0.0364525	0.0389438	0.0354853	0.0377666	0.036107	0.0365907	0.0376282	0.0336915	0.0359688	0.0356234	0.0312817	0.0359	0.0334847	0.038736	0.0340362	0.0381819	0.034381	0.036729	0.036107	0.0350711	0.0358997	0.034657	0.0341741	0.0336915	0.0356234	0.034864	0.0354853	0.0336226	0.0363834	0.0299073	0.0340362
	0.0762939	0.032245	0.0364525	0.0353472	0.00863714	0.0352091	0.0328646	0.0359688	0.034726	0.034933	0.0340362	0.0334158	0.018435	0.0341741	0.0363143	0.0336226	0.0319697	0.0324515	0.0340362	0.0354853	0.0338983	0.0356234	0.0334158	0.034864	0.0334847	0.0331402	0.0333469	0.0361761	0.0335536	0.0356234	0.0342431	0.0321073
	0.038147	0.0356234	0.0371439	0.0337604	0.034519	0.034588	0.0361761	0.0353472	0.0336226	0.0354162	0.034933	0.0390131	0.033002	0.034588	0.0376974	0.0336915	0.0354853	0.034795	0.0343121	0.0362452	0.034588	0.0331402	0.0354162	0.034726	0.0343121	0.0330713	0.032658	0.0336915	0.034519	0.0338983	0.034519	0.0327269

## Sheet: Supplementary Figure 10c
	Fluorescence anisotropy measurements
	nM DmORC	ARS1-like (25% GC)						poly(dA/dT)			100% GC
	2500	0.134927	0.135459	0.131742	0.145232	0.141863	0.13858	0.117149	0.11223	0.114463	0.135155	0.132727	0.13432	0.12442
	1250	0.129094	0.127509	0.119318	0.137894	0.139571	0.132651	0.113495	0.110521	0.114016	0.126453	0.0973888	0.128943	0.120141
	625	0.124796	0.120966	0.120366	0.13797	0.134775	0.129245	0.107186	0.107112	0.111041	0.121191	0.110001	0.120066	0.109482
	312.5	0.119917	0.121341	0.118719	0.137742	0.135611	0.127358	0.107186	0.105042	0.107852	0.110818	0.103197	0.111858	0.103123
	156.25	0.113197	0.113644	0.112304	0.131742	0.130304	0.126528	0.108889	0.102239	0.105411	0.104377	0.093218	0.0994436	0.0879006
	78.125	0.108593	0.107556	0.102607	0.126453	0.121866	0.117896	0.10423	0.0994436	0.103713	0.0961431	0.0714656	0.0859408	0.0820321
	39.0625	0.103123	0.104968	0.0993702	0.116402	0.112304	0.108963	0.102165	0.0921232	0.100693	0.0835504	0.0668274	0.0691082	0.0658312
	19.5312	0.0951184	0.0937293	0.0889183	0.103713	0.0984157	0.0973888	0.095411	0.0914668	0.0952647	0.0701791	0.0540911	0.0569783	0.0590961
	9.76562	0.0847811	0.0820321	0.0796506	0.0873195	0.0806603	0.0807324	0.094168	0.0847811	0.0889183	0.0600151	0.0484807	0.0510717	0.0496003
	4.88281	0.0744019	0.0708936	0.0653334	0.0701791	0.0641255	0.0625645	0.0887	0.0759809	0.0826102	0.0501606	0.0409552	0.0448504	0.0432488
	2.44141	0.0598029	0.0582484	0.0569783	0.0559211	0.0514223	0.0510016	0.081526	0.0631318	0.0672547	0.0446413	0.0390824	0.039845	0.0402612
	1.2207	0.0544427	0.0520538	0.0487605	0.0479214	0.0438056	0.0438056	0.070894	0.0528963	0.0632028	0.0415802	0.0379743	0.0385974	0.0364525
	0.610352	0.0435967	0.0436663	0.0404693	0.0444323	0.039429	0.0390131	0.056978	0.0458963	0.0505109	0.0409552	0.0356925	0.0340362	0.0381819
	0.305176	0.0413024	0.0417191	0.0363834	0.0415802	0.0380435	0.0358306	0.04932	0.0381819	0.0456173	0.036729	0.0355543	0.034864	0.0363834
	0.152588	0.0370748	0.0390824	0.0356925	0.0397756	0.0354162	0.036107	0.043179	0.0358997	0.0413024	0.0341052	0.0336226	0.0341052	0.0365907
	0.0762939	0.0365216	0.0354853	0.0351401	0.0390824	0.034588	0.034657	0.033071	0.0323138	0.0376282	0.0244281	0.0339673	0.0353472	0.0341741
	0.038147	0.0380435	0.0354853	0.034864	0.0386667	0.0340362	0.0331402	0.034795	0.0341052	0.0370056	0.03445	0.0352782	0.03445	0.0338294
